# Supplementary material for: Testing the Deliberate Practice Theory: Does Practice Reduce the Heritability of Musical Expertise?
Source: J Intell. 2024 Sep 8;12(9):87. doi: 10.3390/jintelligence12090087 (PMC11433073; doi:10.3390/jintelligence12090087)
Supplement: Supplementary file 1 [file jintelligence-12-00087-s001.zip]

Archive with 1 entries (1 files):
- jintelligence-3143503-supplementary.pdf
